# Supplementary material for: The impact of water management and nitrification inhibitors on methane emissions from paddy soil
Source: PLoS One. 2026 Apr 10;21(4):e0346521. doi: 10.1371/journal.pone.0346521 (PMC13068259; doi:10.1371/journal.pone.0346521)
Supplement: S1 File — (XLSX) [file pone.0346521.s001.xlsx]

## Sheet: Sheet1
	1	3	5	7	10	13	15	17	19	21	24	27	30	35	42	48	54	56	58	60	63	66	69	74	81	93	105
AR	0.850543	1.93666	4.33196	5.82007	4.42419	4.13484	3.37271	1.14942	0.845062	2.97426	1.99876	1.42042	1.96134	0.140813	0.125724	0.343149	0.686353	0.681891	0.755795	0.185236	0.733972	0.767781	1.89579	4.11741	0.637044	2.61849	7.31028
WR	-0.421314	1.28074	2.0985	2.87032	1.53818	3.19166	3.78376	2.01116	1.7288	1.96096	0.73509	1.71884	2.18152	0.0530462	3.58904	9.06044	30.1716	40.836	67.7894	81.6001	101.14	111.951	176.526	305.781	266.242	206.889	42.7243
CR	1.28031	0.448595	2.37504	3.08476	5.40877	1.87525	1.03339	2.49571	3.03997	3.83043	1.0283	1.39281	1.88973	0.253518	2.27527	17.8746	20.2072	32.7366	38.0224	69.7557	136.567	163.69	240.358	333.802	309.762	259.162	151.832
ADR	0.956373	0.663365	0.916316	4.05639	0.791888	2.14045	2.48447	0.86475	2.28758	2.42006	0.551902	0.92289	1.57518	0.0840598	0.11578	0.552946	0.548605	0.49209	0.702461	0.228755	0.685263	0.617327	1.10649	2.56497	1.03532	1.72599	2.01397
WDR	0.448644	1.23485	1.82302	2.63792	1.49092	3.40915	3.00525	1.25905	1.74048	1.11607	0.520087	1.17389	1.91252	0.0224214	2.65984	6.51981	16.3684	13.1554	32.5061	47.7091	71.1306	73.5487	159.285	183.791	260.077	144.504	60.2416
CDR	1.20925	-0.669465	0.0969577	0.704303	0.760304	0.895499	0.104297	0.107453	0.999977	1.11883	0.417483	1.16766	1.14929	0.169806	1.9174	6.70188	16.9208	17.0616	33.1049	54.5029	109.378	162.834	228.725	225.679	308.364	153.848	108.661
	1	3	5	7	10	13	15	17	19	21	24	27	30	35	42	48	54	56	58	60	63	66	69	74	81	93	105
AT	-0.0778152	1.15629	2.07774	2.9602	2.04188	1.76312	1.30921	1.23684	1.00725	1.32895	1.23981	1.38068	0.975321	0.104227	0.0976212	0.0874825	0.135739	0.10524	0.204075	0.135766	0.314922	0.400717	0.0471185	1.82908	0.61109	1.08008	7.18433
WT	-0.15936	0.899104	1.10088	1.28888	0.536955	0.482053	0.755452	0.920972	0.612238	1.02672	0.180781	0.402313	1.29119	0.0318997	0.438779	1.25352	3.44258	4.73716	8.09472	9.72882	15.8951	16.6912	34.4622	29.1515	44.9965	58.366	9.96632
CT	-0.733845	0.724011	0.718241	0.980934	0.561626	1.09422	1.73638	1.41809	1.12176	2.46522	0.361695	1.08133	1.63386	0.113545	0.392418	2.33188	3.10669	6.63859	7.97677	8.8867	16.474	21.6303	35.1193	40.7008	66.7684	40.553	53.8842
ADT	0.272333	1.11546	0.808436	0.936299	0.561714	0.573607	1.60989	1.10712	1.7625	1.2604	0.288029	0.0751012	1.18048	0.0965241	0.146408	0.265899	0.093808	0.10599	0.145579	0.139654	0.146247	0.373877	0.5706	0.97253	0.373607	0.915774	6.41176
WDT	-0.0132205	0.940602	-0.202883	0.578211	0.39906	0.595267	0.559487	0.709898	0.523474	0.650549	0.140306	0.368196	0.172052	0.00967779	0.418226	0.748229	2.71544	2.74124	4.8721	5.74464	10.8596	14.3012	34.123	28.7324	36.9129	33.2484	7.83072
CDT	-0.234321	0.307791	0.518514	0.0411312	0.496717	0.822949	1.33745	1.23306	1.05429	2.26371	0.0430679	0.336486	1.04754	0.0474586	0.314704	0.919274	2.58151	4.66529	7.16633	8.66341	12.7063	13.8766	33.6479	38.1953	30.9586	18.9682	47.0478
Cumulative CH4 emission of rhizosphere			During 14 days after application of basal fertilizer	During 14 days after application of tiller fertilizer	During 14 days after application of spike fertilizer	Other period
		AR1	0.544921	0.497235	0.300736	2.44716
		AR2	1.03595	1.04352	0.373079	2.94571
		AR3	1.58596	0.813129	0.0798024	2.87092
		WR1	0.473346	0.694852	22.0642	146.969
		WR2	0.457615	0.545547	25.6579	208.307
		WR3	0.558311	0.978821	27.1914	219.071
		CR1	0.460416	0.433224	25.7586	213.965
		CR2	1.0361	0.891562	24.9649	232.281
		CR3	0.758304	0.945239	28.8793	286.243
		ADR1	0.24502	0.445206	0.0706117	0.985466
		ADR2	0.716877	0.424755	0.533109	1.35078
		ADR3	0.4318	0.870916	0.101593	2.22661
		WDR3	0.482079	0.577687	19.7018	146.83
		WDR1	0.471276	0.538798	12.6922	146.691
		WDR2	0.500233	0.587188	12.1988	138.462
		CDR1	0.150402	0.158439	21.0343	222.599
		CDR2	0.155064	0.354247	20.2969	177.054
		CDR3	0.114329	0.151575	23.2359	172.087
Total cumulative CH4 emission
		AT1	0.195124	0.265874	0.0579698	1.67712
		AT2	0.553584	0.45474	0.156319	1.41628
		AT3	0.733105	0.665787	0.0239797	2.20842
		WT1	0.188911	0.21436	3.1135	35.6138
		WT2	0.249293	0.256984	3.32942	33.0172
		WT3	0.190203	0.22059	3.65428	41.2015
		CT1	0.182885	0.475676	3.51884	48.6428
		CT2	0.123595	0.526962	3.46807	44.2936
		CT3	0.151975	0.444132	4.01017	41.0822
		ADT1	0.204331	0.215239	0.0536463	1.47576
		ADT2	0.223092	0.453759	0.115237	1.37391
		ADT3	0.199777	0.412361	0.0488995	1.59183
		WDT1	0.0514508	0.209328	3.06378	26.7404
		WDT2	0.197273	0.149798	1.99886	23.1523
		WDT3	0.0743718	0.174772	1.90159	31.2497
		CDT1	0.0542912	0.320859	3.09992	32.1016
		CDT2	0.0795032	0.409992	2.15123	23.9267
		CDT3	0.107516	0.396022	3.19729	29.5503
